# Supplementary material for: Virulome and genome analyses identify associations between antimicrobial resistance genes and virulence factors in highly drug-resistant Escherichia coli isolated from veal calves
Source: PLoS One. 2022 Mar 17;17(3):e0265445. doi: 10.1371/journal.pone.0265445 (PMC8929554; doi:10.1371/journal.pone.0265445)
Supplement: S1 Table — (XLSX) [file pone.0265445.s001.xlsx]

## Sheet: Seq-Info
Strain ID	No. contigs	N50	Genome coverage (x)	Genome size (bp)	BioProject	BioSample	SRA Accession	Genome Acession
ARS-CC9542	216	84025	33.437	4877978	PRJNA664052	SAMN21542808	SRR16011190	JAJOFI000000000
ARS-CC9543	72	282880	67.261	5014451	PRJNA664052	SAMN21542809	SRR16011189	JAJOFJ000000000
ARS-CC9544	150	244541	205.965	5205628	PRJNA664052	SAMN21542810	SRR16011188	JAJOFR000000000
ARS-CC9579	224	77388	53.996	5256643	PRJNA664052	SAMN21542811	SRR16011187	JAJOFK000000000
ARS-CC9581	176	186195	93.936	5276606	PRJNA664052	SAMN21542812	SRR16011186	JAJOFS000000000
ARS-CC9586	232	105617	53.391	5242839	PRJNA664052	SAMN21542813	SRR16011185	JAJOFL000000000
ARS-CC9589	216	229802	69.352	5367087	PRJNA664052	SAMN21542814	SRR16011184	JAJOFM000000000
ARS-CC9590	524	45106	139.125	6008335	PRJNA664052	SAMN21542815	SRR16011183	JAJOFT000000000
ARS-CC9594	264	190033	128.741	5236447	PRJNA664052	SAMN21542816	SRR16011182	JAJOFU000000000
ARS-CC9596	234	97275	59.351	5260443	PRJNA664052	SAMN21542817	SRR16011180	JAJOFV000000000
ARS-CC9597	317	131914	171.803	5513173	PRJNA664052	SAMN21542818	SRR16011179	JAJOFW000000000
ARS-CC9601	274	139089	86.392	5461872	PRJNA664052	SAMN21542819	SRR16011178	JAJOFX000000000
ARS-CC9602	339	111959	109.044	5685565	PRJNA664052	SAMN21542820	SRR16011177	JAJOGC000000000
ARS-CC9607	265	136032	82.266	5314716	PRJNA664052	SAMN21542821	SRR16011176	JAJOFO000000000
ARS-CC9609	314	111696	255.217	5222087	PRJNA664052	SAMN21542760	SRR16011243	JAJODK000000000
ARS-CC9610	409	192776	119.548	5364835	PRJNA664052	SAMN21542822	SRR16011175	JAJOGD000000000
ARS-CC9613	169	183399	138.023	4999862	PRJNA664052	SAMN21542761	SRR16011242	JAJODL000000000
ARS-CC9615	158	121340	100.463	4958951	PRJNA664052	SAMN21542823	SRR16011174	JAJOGE000000000
ARS-CC9616	178	203588	105.295	5243412	PRJNA664052	SAMN21542824	SRR16011173	JAJOGF000000000
ARS-CC9621	216	144418	249.353	4979293	PRJNA664052	SAMN21542762	SRR16011241	JAJOFZ000000000
ARS-CC9623	118	157424	108.575	4901681	PRJNA664052	SAMN21542763	SRR16011240	JAJODM000000000
ARS-CC9625	140	149735	85.503	5143022	PRJNA664052	SAMN21542825	SRR16011172	JAJOGG000000000
ARS-CC9628	227	111696	79.378	5289092	PRJNA664052	SAMN21542826	SRR16011171	JAJOGH000000000
ARS-CC9631	218	104385	92.788	5223626	PRJNA664052	SAMN21542764	SRR16011239	JAJODN000000000
ARS-CC9632	317	66046	68.867	5255346	PRJNA664052	SAMN21542827	SRR16011169	JAJOGJ000000000
ARS-CC9635	617	23037	23.981	5110090	PRJNA664052	SAMN21542828	SRR16011168	JAJOFP000000000
ARS-CC9636	276	91244	56.828	5165724	PRJNA664052	SAMN21542765	SRR16011238	JAJODO000000000
ARS-CC9646	231	98169	98.579	5259561	PRJNA664052	SAMN21542829	SRR16011167	JAJOGK000000000
ARS-CC9650	240	90465	27.318	5348525	PRJNA664052	SAMN21542830	SRR16011166	JAJOFQ000000000
ARS-CC9653	258	123121	70.249	5485088	PRJNA664052	SAMN21542831	SRR16011165	JAJOGL000000000
ARS-CC11275	133	127573	42.106	4843590	PRJNA664052	SAMN21542766	SRR16011237	JAJOGA000000000
ARS-CC11276	246	90362	42.355	4817198	PRJNA664052	SAMN21542767	SRR16011235	JAJOGB000000000
ARS-CC11278	166	94462	43.523	4867815	PRJNA664052	SAMN21542768	SRR16011234	JAJODP000000000
ARS-CC11279	252	68456	80.323	5013623	PRJNA664052	SAMN21542769	SRR16011233	JAJODQ000000000
ARS-CC11280	389	50578	35.209	5151749	PRJNA664052	SAMN21542770	SRR16011232	JAJODR000000000
ARS-CC11281	376	61319	33.739	5173789	PRJNA664052	SAMN21542771	SRR16011231	JAJODS000000000
ARS-CC11285	344	84169	70.953	5471151	PRJNA664052	SAMN21542772	SRR16011230	JAJODT000000000
ARS-CC11286	158	109094	52.151	4767201	PRJNA664052	SAMN21542773	SRR16011229	JAJODU000000000
ARS-CC11287	272	88956	59.342	4992149	PRJNA664052	SAMN21542774	SRR16011228	JAJODH000000000
ARS-CC11288	217	68703	44.031	4742383	PRJNA664052	SAMN21542775	SRR16011227	JAJODI000000000
ARS-CC11289	242	80905	66.024	4979447	PRJNA664052	SAMN21542776	SRR16011226	JAJOEF000000000
ARS-CC11290	223	63049	40.882	4763337	PRJNA664052	SAMN21542777	SRR16011224	JAJOEH000000000
ARS-CC11291	175	97417	57.413	4800932	PRJNA664052	SAMN21542778	SRR16011223	JAJOEI000000000
ARS-CC11293	198	118804	77.714	5189871	PRJNA664052	SAMN21542779	SRR16011222	JAJOEJ000000000
ARS-CC11294	87	190751	78.344	4865339	PRJNA664052	SAMN21542747	SRR16011248	JAJODV000000000
ARS-CC11295	541	59246	53.951	5505463	PRJNA664052	SAMN21542748	SRR16011247	JAJODW000000000
ARS-CC11296	152	140127	49.757	5010712	PRJNA664052	SAMN21542749	SRR16011236	JAJOGN000000000
ARS-CC11297	227	132506	43.205	4917973	PRJNA664052	SAMN21542780	SRR16011221	JAJOEK000000000
ARS-CC11298	326	46181	43.426	4648122	PRJNA664052	SAMN21542781	SRR16011220	JAJOEC000000000
ARS-CC11299	226	90816	54.705	4815511	PRJNA664052	SAMN21542782	SRR16011219	JAJOFY000000000
ARS-CC11300	208	95231	65.8	5048483	PRJNA664052	SAMN21542783	SRR16011218	JAJOED000000000
ARS-CC11302	169	114249	71.523	5183320	PRJNA664052	SAMN21542784	SRR16011217	JAJOEE000000000
ARS-CC11303	177	89664	43.013	4831931	PRJNA664052	SAMN21542750	SRR16011225	JAJOEG000000000
ARS-CC11304	195	90772	41.124	4571728	PRJNA664052	SAMN21542751	SRR16011214	JAJOEN000000000
ARS-CC11305	431	62836	56.28	5129345	PRJNA664052	SAMN21542752	SRR16011203	JAJOEA000000000
ARS-CC11306	570	75953	63.293	5455103	PRJNA664052	SAMN21542753	SRR16011192	JAJOFG000000000
ARS-CC11307	297	96189	58.122	4925325	PRJNA664052	SAMN21542785	SRR16011216	JAJOEL000000000
ARS-CC11308	177	82736	70.275	4774760	PRJNA664052	SAMN21542754	SRR16011181	JAJOFN000000000
ARS-CC11311	255	58356	42.782	5064837	PRJNA664052	SAMN21542786	SRR16011215	JAJOEM000000000
ARS-CC11313	140	125662	39.919	4806125	PRJNA664052	SAMN21542787	SRR16011213	JAJOEO000000000
ARS-CC11314	73	207003	57.694	4809702	PRJNA664052	SAMN21542755	SRR16011170	JAJOGI000000000
ARS-CC11316	225	78684	79.789	5002922	PRJNA664052	SAMN21542788	SRR16011212	JAJOEP000000000
ARS-CC11317	334	66146	77.162	5362226	PRJNA664052	SAMN21542789	SRR16011211	JAJOEQ000000000
ARS-CC11318	199	107870	50.094	4938224	PRJNA664052	SAMN21542790	SRR16011210	JAJOER000000000
ARS-CC11319	194	100391	61.149	5114942	PRJNA664052	SAMN21542791	SRR16011209	JAJOES000000000
ARS-CC11320	274	78653	72.033	5305223	PRJNA664052	SAMN21542792	SRR16011208	JAJOET000000000
ARS-CC11321	258	55979	54.745	4870322	PRJNA664052	SAMN21542793	SRR16011207	JAJOEU000000000
ARS-CC11322	204	92625	61.482	5115153	PRJNA664052	SAMN21542794	SRR16011206	JAJOEV000000000
ARS-CC11323	155	130997	86.002	5114392	PRJNA664052	SAMN21542795	SRR16011205	JAJOEW000000000
ARS-CC11324	352	79240	78.681	5364932	PRJNA664052	SAMN21542756	SRR16011164	JAJOGM000000000
ARS-CC11325	642	32772	43.229	5189043	PRJNA664052	SAMN21542757	SRR16011246	JAJODX000000000
ARS-CC11326	171	86510	53.427	4933443	PRJNA664052	SAMN21542796	SRR16011204	JAJODZ000000000
ARS-CC11327	181	88616	50.09	4722086	PRJNA664052	SAMN21542797	SRR16011202	JAJOEB000000000
ARS-CC11328	210	74132	42.677	4724128	PRJNA664052	SAMN21542798	SRR16011201	JAJOEX000000000
ARS-CC11329	335	64233	43.973	4876328	PRJNA664052	SAMN21542799	SRR16011200	JAJOEY000000000
ARS-CC11330	273	68568	46.4	4959379	PRJNA664052	SAMN21542800	SRR16011199	JAJOEZ000000000
ARS-CC11331	315	54814	57.981	5064749	PRJNA664052	SAMN21542801	SRR16011198	JAJOFA000000000
ARS-CC11332	193	135673	84.585	5148530	PRJNA664052	SAMN21542802	SRR16011197	JAJOFB000000000
ARS-CC11333	347	86832	58.628	4879906	PRJNA664052	SAMN21542803	SRR16011196	JAJOFC000000000
ARS-CC11334	214	91503	41.598	4897305	PRJNA664052	SAMN21542804	SRR16011195	JAJOFD000000000
ARS-CC11342	209	72628	49.367	4836716	PRJNA664052	SAMN21542758	SRR16011245	JAJODY000000000
ARS-CC11343	225	76693	44.852	4833615	PRJNA664052	SAMN21542759	SRR16011244	JAJODJ000000000
ARS-CC11348	372	111477	51.33	5341822	PRJNA664052	SAMN21542805	SRR16011194	JAJOFE000000000
ARS-CC11349	188	173738	37.423	5135281	PRJNA664052	SAMN21542806	SRR16011193	JAJOFF000000000
ARS-CC11351	156	147452	44.929	5190123	PRJNA664052	SAMN21542807	SRR16011191	JAJOFH000000000
